# Supplementary material for: Mapping interictal discharges using intracranial EEG-fMRI to predict postsurgical outcomes
Source: Brain. 2024 May 9;147(12):4157–68. doi: 10.1093/brain/awae148 (PMC11729745; doi:10.1093/brain/awae148)
Supplement: awae148_Supplementary_Data [file awae148_supplementary_data.zip]

Archive with 2 entries (2 files):
- brain-2023-02614-File008.pdf
- brain-2023-02614-File009.xlsx
