# Supplementary material for: Mapping interictal discharges using intracranial EEG-fMRI to predict postsurgical outcomes
Source: Brain. 2024 May 9;147(12):4157–68. doi: 10.1093/brain/awae148 (PMC11729745; doi:10.1093/brain/awae148)
Supplement: awae148_Supplementary_Data [file awae148_supplementary_data.zip › brain-2023-02614-File009.xlsx]

## Sheet: Supplementary Table 1
Supplementary Table 1 Electroencephalographic and blood oxygen level-dependent response data for 117 interictal epileptiform discharges (IED) and their distances to the discharge contact(s), and the seizure onset zone (SOZ) contact(s)
SubjectID	SOZ Location	Surgery	Outcome	IED Type	# of IEDs	IED Location	Maximum Cluster					Clinically Relevant
							Z-score	Distance to IED Contact(s) (mm)	Distance to SOZ Contact(s) (mm)	Concordance	Confidence	Z-Score	Distance to IED Contact(s) (mm)	Distance to SOZ Contact(s) (mm)	Concordance
ICE001	Left posterior temporal	Yes	IB	IED1	36	Left posterior temporal	No Significant BOLD Response
ICE002	†Left inferior and mesial temporal	No	N/A	IED1	199	†Left mesial temporal	5.31	22.36	19.31	N/A	N/A	Same as Max
	‡Right mesial temporal			IED2	148	‡Right mesial temporal	7.36	25.06	27.68	N/A	N/A	Same as Max
ICE004	Left mesial and inferior temporal	Yes	IB	IED1	8	Left mesial temporal and inferior temporal convexity	5.04	66.89	66.89	PD	Low	3.93	35.83	35.83	PD
ICE005	Right mesial temporal	No	N/A	IED1	841	†Left mesial temporal	10.3	9.64	10.56	N/A	N/A	Same as Max
	†Left mesial temporal
ICE007	†Left inferior and middle temporal gyrus	Yes	IA	IED1	1074	†Left middle temporal gyrus	5.79	22.48	31.01	PC	High	Same as Max
ICE010	†Left mesial and inferior temporal	No	N/A	IED1	1467	†Left anterior parietal	5.14	98.84	60.48	N/A	N/A	No CR
	†Left anterior and posterior parietal								102.21
	Left posterior parietal and superior occipital
ICE011	†Left mesial temporal	Yes	IC	IED1	36	†Left mesial temporal	4.56	80.78	67.44	FD	Low	No CR
				IED2	15	Right fronto-parieto-occipital	No Significant BOLD Response
ICE012	†Right inferior mesial temporal and superior lateral temporal	No	N/A	IED1	390	†Right mesial temporal and inferior temporal convexity	6.2	18.41	22.67	N/A	N/A	Same as Max
				IED2	73	‡Left lateral temporal	No Significant BOLD Response
	‡Left superior mesial temporal and lateral temporal			IED3	31	‡Left mesial and inferior temporal convexity	6.2	11.71	15.55	N/A	N/A	Same as Max
ICE013	†Left hippocampus	No	N/A	IED1	274	†Left hippocampus	8.54	20.97	10.61	N/A	N/A	Same as Max
				IED2	630	Left inferior temporal	4.79	95.61	N/A	N/A	N/A	4.77	64.71	45.15	N/A
				IED3	135	†Left posterior temporal	No Significant BOLD Response
ICE014	†Right orbitofrontal	Yes	IA	IED1	1019	†Right anterior insula	10.3	34.62	49.63	PD	High	5.14	28.22	49.11
				IED2	1281	†Right middle insula	4.27	81.34	69.83	FD	Low	No CR
				IED3	2487	Left posterior insula	4.29	78.98	N/A	FD	Low	No CR
				IED4	119	Left mesial temporal	13.5	12.57	N/A	PD	High	Same as Max
				IED5	66	†Right mesial temporal	7.27	20.88	45.09	FC	High	Same as Max
ICE016	†Left inferior parietal	Yes	IB	IED1	5	†Left anterior and middle hippocampus	4.48	108.1	78.4	PD	Low	3.74	8.45	45.02	PD
	†Left posterior temporal								104.14					46.9
ICE017	†Right posterior temporal	Yes	IIIA	IED1	448	†Right posterior temporal	4.26	31.75	30.53	FD	High	No CR
	‡Right hippocampus
	Right posterior insula			IED2	242	‡Right hippocampus	4.96	88.03	80.56	FD	Med	No CR
ICE018	†Right hippocampus	No	N/A	IED1	693	†Right amygdala and hippocampus	7.02	8.81	6.25	N/A	N/A	Same as Max
				IED2	127	Left amygdala and hippocampus	10.1	5.4	N/A	N/A	N/A	Same as Max
ICE019	†Left parietal convexity and pre-motor area	No	N/A	IED1	1966	†Left superior and inferior parietal	No Significant BOLD Response
	Left parietal convexity
	Right anterior convexity
	Right pre-motor area
ICE020	Left amygdala and superior temporal	Yes	IVA	IED1	34	†Left middle temporal	4.24	61.03	53.62	PD	Low	3.67	23.17	13.42	FC
	†Left inferior temporal
ICE021	†Left inferior orbitofrontal	Yes	IA	IED1	1216	†Left inferior orbitofrontal	5.02	109.86	92.06	PD	Low	4.2	12.27	25.53	FC
				IED2	21	†Left mesial temporal	8.81	10.06	59.76	PC	High	Same as Max
ICE022	†Left amygdala and hippocampus	No	N/A	IED1	209	†	9.87	12.29	11.24	N/A	N/A	Same as Max
	‡Right hippocampus			IED2	190	‡Right amygdala and anterior hippocampus	9.34	12.71	11.31	N/A	N/A	Same as Max
ICE023	Right superior temporal	No	N/A	IED1	84	Right superior temporal	6.15	45.18	46.68	N/A	N/A	5.94	32.13	29.43	N/A
ICE024	Left posterior insula	No	N/A	IED1	21	Left posterior insula	4.88	98.95	99.19	N/A	N/A	No CR
ICE027	†Left anterior superior temporal	No	N/A	IED1	105	†Left superior temporal	No Significant BOLD Response
				IED2	142	†Left amygdala	6.74	35.32	33.66	N/A	N/A	Same as Max
ICE028	†Left motor and rolandic area	Yes	IVA	IED1	520	Left rolandic area	3.84	88.06	81.98	FD	High	Same as Max
				IED2	552	Left rolandic and parietal area	No Significant BOLD Response
				IED3	32	Posterior parietal	4.68	78.49	N/A	FD	High	No CR
ICE029	†Right hippocampus	Yes	IIIA	IED1	293	†Right hippocampus	13.8	7.95	9.9	FC	High	Same as Max
				IED2	42	Left amygdala and anterior hippocampus	3.77	70.3	N/A	FD	High	Same as Max
ICE030	†Left mesial orbitofrontal	Yes	IA	IED1	387	†Left mesial orbitofrontal and hippocampus	5.75	95.37	131.32	PD	Low	4.32	27.96	67.33	PD
	†Left hippocampus								80.86					38.1
ICE031	†Left supplementary motor area	No	N/A	IED1	65	†Left supplementary motor area	5.64	73.65	73.65	N/A	N/A	Same as Max
	Right supplementary motor area			IED2	318	Left pre-motor area	11.1	13.86	N/A	N/A	N/A	Same as Max
ICE032	†Left posterior temporal parietal	Yes	IA	IED1	109	†Left posterior temporo-parietal	5.92	76.79	65.09	PD	Med	4.81	18.83	22.51	PC
				IED2	132	†Left inferior temporal	6.47	24.26	20.05	PC	High	Same as Max
ICE033	†Right anterior insula	Yes	IVC	IED1	1324	†Right anterior superior temporal and insular	7.18	39.31	22.93	PC	High	Same as Max
	†Right anterior superior temporal								49.52
	Right pre-Hescl's gyrus			IED2	388	Right lateral orbitofrontal and anterior insular	No Significant BOLD Response
	Right Hescl's gyrus
ICE034	†Left anterior hippocampus and amygdala	Yes	IIIA	IED1	363	†Left amygdala and anterior hippocampus	6.49	9.14	17.71	FC	High	Same as Max
				IED2	13	Right amygdala and anterior hippocampus	3.77	108.52	N/A	FD	High	No CR
ICE035	†Right mesial frontal and anterior insula	Yes	IB	IED1	1682	†Right mesial frontal, hippocampus, and anterior insular	7.05	27.81	22.52	PC	Med	Same as Max
	Right posterior temporal
	Right hippocampus
ICE036	†Right hippocampus and insula	Yes	IIIA	IED1	48	†Right anterior and posterior insula, and hippocampus	8.9	29.04	31.5	FC	High	Same as Max
				IED2	30	Left hippocampus	6.19	14.21	N/A	PD	Med	Same as Max
ICE037	†Right amygdala and anterior hippocampus	Yes	IA	IED1	19	†Right amygdala and anterior hippocampus	5.35	14.97	14.97	FC	Low	3.94	14.44	14.44	FC
	Right posterior hippocampus
ICE038	†Left anterior hippocampus	No	N/A	IED1	40	†Left anterior and posterior hippocampus	6.71	7.91	6.73	N/A	N/A	Same as Max
				IED2	249	Left middle occipital	5.87	50.31	N/A	N/A	N/A	Same as Max
ICE039	†Left hippocampus	Yes	IA	IED1	58	†Left hippcampus	4.41	97.63	97.23	PD	Low	3.3	6.05	6.34	PD
	‡Left hippocampus and middle temporal gyrus			IED2	137	‡Left middle temporal gyrus	5.63	38.64	40.34	FC	Low	3.41	7.16	29.48	PD
ICE040	†Right mesial occipital	Yes	IVB	IED1	1213	Rigth hippocampus	6.5	36.9	N/A	FD	Med	4.73	2.97	71.47	FD
				IED2	254	†Right posterior insular	8.38	12.56	54.27	PC	High	Same as Max
				IED3	932	Left amygdala and anterior hippocampus	9.64	17.06	N/A	PD	High	Same as Max
ICE041	†Right temporal neocortex	Yes	IVC	IED1	2139	†Right temporo-parietal	4.85	65.94	64.24	PD	Low	4.45	26.71	22.44	FC
									57.01					23.53
				IED2	2555	Right inferior and middle parietal	No Significant BOLD Response
	†Right temporal parietal			IED3	851	Right parietal operculum	4.85	108.36	N/A	PD	Low	3.98	22.04	N/A	PD
	‡Right posterior insula			IED4	108	‡Right lateral orbitofrontal	5.29	21.69	21.01	PC	Low	4.69	9.52	41.53	PD
ICE042	†Right posterior cingulate and lateral orbitofrontal	Yes	IB	IED1	241	†Right posterior cingulate	10.4	88.62	81.05	PD	High	No CR
	‡Right middle cingulate			IED2	154	‡Right middle cingulate and supplementary motor area	4.42	78.41	73.31	FD	Low	4.06	30.22	38.07	FD
	§Right lateral orbitofrontal			IED3	245	‡Right anterior and middle cingulate	8.24	85.55	68.48	PD	High	5.04	51.32	63.12	FC
	Right frontal operculum			IED4	353	§Right lateral orbitofrontal	4.89	10.58	9.34	FC	High	Same as Max
	Left posterior cingulate
ICE043	†Right hippcampus	Yes	IIIA	IED1	86	†Right anterior hippocampus	8.8	11.44	21.11	FC	High	Same as Max
	Right frontal operculum, lateral orbitofrontal, and anterior insula			IED2	236	‡Left amygdala and hippocampus	9.84	15.18	38.19	FD	High	Same as Max
	‡Left posterior hippocampus
ICE044	†Left anterior hippocampus	Yes	IIIA	IED1	509	†Left anterior hippocampus	4.19	67.19	67.19	FD	Low	4.1	49.1	49.1	PC
	‡Left posterior insula			IED2	251	§Right anterior hippocampus	9.63	11.71	3.61	PD	High	Same as Max
	§Right anterior and posterior hippocampus			IED3	545	‡Left posterior insula	7.56	73.61	73.68	PD	Med	6.52	109.12	109.25	PD
ICE045	†Left anterior and posterior hippocampus	No	N/A	IED1	557	†Left hippcampus	5.97	48.05	21.79	N/A	N/A	Same as Max
	‡Right amygdala and anterior hippocampus			IED2	571	‡Right amygdala and anterior hippocampus	9.59	24.74	24.75	N/A	N/A	Same as Max
	Left posterior insula and frontal operculum
ICE046	†Right hippocampus and middle temporal gyrus	Yes	IB	IED1	138	†Right uncus and middle temporal gyrus	5.38	26.34	20.25	FC	Low	Same as Max
	‡Right anterior insula, middle and lateral frontal			IED2	93	‡Right anterior insula	4.27	38.98	55.88	PD	Low	3.73	6.86	16.18	PC
ICE047	†Right anterior hippocampus and amygdala	Yes	No Follow-Up	IED1	2596	†Right anterior hippocampus	9.4	90.43	89.76	PD	High	Same as Max
	‡Left anterior and posterior hippocampus			IED2	604	‡Left posterior hippocampus	8.23	14.73	5.25	PD	High	Same as Max
ICE048	Left anterior and posterior hippocampus	Yes	IA	IED1	59	Left hippocampus	5.82	93.96	95.3	PD	Low	5.01	44.69	46.2	FC
ICE049	†Left anterior hippocampus	Yes	No Follow-Up	†IED1	172	Left amygdala and hippocampus	4.72	29.63	30.25	PC	Low	No CR
				†IED2	36	Left anterior superior temporal	4.04	113.93	97.79	PD	Low	No CR
				IED3	18	Left amygdala	4.12	108.16	N/A	FD	Low	No CR
ICE050	Left posterior insula and supplementary motor area	Yes	IVB	IED1	45	Left primary motor area, SMA, central operculum, and posterior insula	5.73	42.18	36.89	PD	Low	4.91	45.87	53.99	PD
ICE051	Right anterior insula and lateral middle frontal	Yes	IA	IED1	1014	Right lateral middle frontal lobe and anterior insula	10.4	17.75	23.36	FC	High	Same as Max
ICE052	†Right middle and posterior superior temporal and central operculum	Yes	IIIA	IED1	3389	†Right posterior superior temporal	No Significant BOLD Response
				IED2	378	Right parietal operculum	No Significant BOLD Response
ICE053	Left amygdala and posterior hippocampus	No	N/A	IED1	169	Left hippocampus	6.5	7.88	4.72	N/A	N/A	Same as Max
ICE054	†Right inferior parietal	Yes	IIIA	IED1	138	†Right inferior parietal	4.37	40.72	35.6	PC	Low	Same as Max
				IED2	225	†Right posterior superior temporal	3.4	127.81	124.95	FD	High	No CR
				IED3	363	IED1 + IED2	3.83	91.5	N/A	FD	High	No CR
ICE055	†Right anterior hippocampus	Yes	IIIA	IED1	330	†Right anterior hippocampus	8.84	8.64	8.64	FC	High	Same as Max
	‡Left anterior and posterior hippocampus			IED2	16	‡Left anterior hippocampus	4.75	39.63	32.41	PD	Low	4.53	8.08	16.6	PD
ICE056	†Left amydgala	Yes	IVB	IED1	875	†Left amygdala and hippocampus	4.87	13.26	25.38	FC	High	Same as Max
	‡Right anterior hippocampus and anterior insula			IED2	182	‡Right amygdala and right hippocampus	5.18	38.22	32.97	PD	Low	3.96	16.73	24.38	PD
ICE057	†Right anterior insula	Yes	IA	IED1	1419	†Right anterior insula	6.49	29.91	29.91	FC	Med	Same as Max
									47.69
	†Right anterior and posterior hippocampus			IED2	608	Left middle orbitofrontal	6.36	57.73	N/A	FC	Low	6.36	52.48	95.31	PD
ICE058	†Left anterior hippocampus and amygdala	No	N/A	IED1	807	†Left amygdala and hippocampus	11.7	13.99	21.48	N/A	N/A	Same as Max
	Right posterior hippocampus
ICE059	†Right parietal operculum	No	N/A	IED1	1381	Right amygdala	4.76	107.03	N/A	N/A	N/A	No CR
				IED2	480	Left amygdala	3.8	78.7	N/A	N/A	N/A	No CR
	‡Left middle insula			IED3	207	‡Left lateral temporal	9.73	15.31	38.9	N/A	N/A	7.83	9.2	28.93	N/A
				IED4	77	†Right amygdala and anterior hippocampus	6.46	17.82	55.5	N/A	N/A	Same as Max
ICE060	Right anterior insula	Yes	IB	IED1	282	Right amygdala and hippocampus	13.4	7.94	7.69	FC	High	Same as Max
ICE062	†Right anterior hippocampus and amygdala	No	N/A	IED1	1236	†Right amygdala and anterior hippocampus and posterior insula	10.4	27.41	29.71	N/A	N/A	Same as Max
	‡Left anterior hippocampus			IED2	1044	‡Left amygdala and anterior hippocampus and posterior insula	4.94	133.11	58.75	N/A	N/A	4.42	139.67	24.38	N/A
ICE063	†Left supplementary motor area	Yes	IA	IED1	103	†Left hippocampus	5.41	67.6	50.99	PD	Low	4.12	16.81	86.48	PD
	Left middle cingulate			IED2	12	Left amygdala	5.19	71.98	N/A	PD	Low	No CR
ICE064	†Right anterior and posterior hippocampus and amygdala	Yes	IVB	IED1	60	†Right anterior hippocampus	4.12	83.82	84.99	PD	Low	No CR
	Right anterior heterotopia			IED2	26	Right superior occipital	3.88	114.45	N/A	PD	Low	No CR
ICE065	Left anterior and posterior hippocampus	Yes	IIA	IED1	302	Left hippocampus	6.78	12.9	16.41	FC	Low	Same as Max
ICE066	†Right posterior insula	No	N/A	IED1	533	†Right posterior insula	5.97	35.03	36.45	N/A	N/A	Same as Max
				IED2	409	Right hippocampus	8.36	100.91	N/A	N/A	N/A	Same as Max
ICE069	†Right anterior hippocampus	No	N/A	IED1	238	‡Left amygdala and anterior hippocampus	4.49	69.73	69.6	N/A	N/A	4.36	19.74	16.53	N/A
	‡Left anterior hippocampus
	Right mesial orbitofrontal			IED2	218	†Right amygdala and anterior hippocampus	4.47	33.94	29.2	N/A	N/A	4.44	15.15	11.46	N/A
ICE070	†Right anterior insula	Yes	IC	IED1	532	†Right anterior insula	5.37	29.26	29.26	FC	Low	Same as Max
	‡Right posterior insula
	Right posterior hippocampus			IED2	347	§Right anterior superior temporal	4.69	77.78	69.41	FD	Low	No CR
	§Right anterior superior temporal and posterior insula			IED3	489	‡Right parietal operculum	6.11	28.9	14.38	FC	Low	Same as Max
†, ‡, § indicate IED-SOZ pairs. FC = fully concordant, PC = partially concordant, PD = partially discordant, FD = fully discordant.
